# Supplementary material for: Genome-wide polygenic risk scores for colorectal cancer have implications for risk-based screening
Source: Br J Cancer. 2024 Jan 3;130(4):651–9. doi: 10.1038/s41416-023-02536-z (PMC10876651; doi:10.1038/s41416-023-02536-z)
Supplement: Supplementary file 2 — Supplementary Data 1 [file 41416_2023_2536_MOESM2_ESM.xlsx]

## Sheet: Phenotypes_FinnGen
Phenotype Code	Name	Sex	Include	Conditions	HD_ICD_10	HD_ICD_9	HD_ICD_8	COD_ICD_10	COD_ICD_9	COD_ICD_8	COD_ICD_10_EXCL	COD_ICD_9_EXCL	COD_ICD_8_EXCL	KELA_REIMB	CANC_TOPO	CANC_TOPO_EXCL	CANC_MORPH	CANC_MORPH_EXCL	CANC_BEHAV	HD_ICD_9_EXCL
C3_CANCER_EXCL_CRC	Malignant neoplasm excluding colorectal cancer
C3_STOMACH	Malignant neoplasm of stomach							C16	151	151					C16		ANY		3
C3_SMALL_INTESTINE	Malignant neoplasm of small intestine							C17	152	152					C17		ANY		3
C3_PANCREATIC_OR_BILIARY	Malignant neoplasm of pancreas/biliary tract		C3_LIVER_INTRAHEPATIC_BILE_DUCTS|C3_GALLBLADDER|C3_BILIARY_TRACT|C3_PANCREAS
C3_LIVER_INTRAHEPATIC_BILE_DUCTS	Malignant neoplasm of liver and intrahepatic bile ducts							C22	155	155					C22		ANY		3
C3_GALLBLADDER	Malignant neoplasm of gallbladder							C23	1560	1560					C23		ANY		3
C3_BILIARY_TRACT	Malignant neoplasm of other and unspecified parts of biliary tract		C3_PANCREAS					C24	156	156		1560	1560		C24		ANY		3
C3_PANCREAS	Malignant neoplasm of pancreas							C25	157	157					C25		ANY		3
C3_SKIN	Malignant neoplasm of skin		C3_MELANOMA_SKIN|C3_OTHER_SKIN
C3_MELANOMA_SKIN	Malignant melanoma of skin							C43	172	172					C44		8720|8721|8726|8730|8742|8743|8744|8745		3
C3_OTHER_SKIN	Other malignant neoplasms of skin (=non-melanoma skin cancer)			!C3_MELANOMA_SKIN				C44	173	173					C44		ANY		3
C3_BREAST	Malignant neoplasm of breast	2						C50	174	174				115	C50		ANY		[23]
C3_OVARY	Malignant neoplasm of ovary	2						C56	183	1830					C56		ANY		3
C3_ENDOMETRIUM	Endometrial cancer	2						C541	1820	$!$
C3_BRAIN	Malignant neoplasm of brain							C71	191	191					C71		ANY		3
C3_URINARY_TRACT	Malignant neoplasm of urinary organs		C3_KIDNEY_NOTRENALPELVIS|C3_RENAL_PELVIS|C3_URETER|C3_URINARY_TRACT_NAS
C3_KIDNEY_NOTRENALPELVIS	Malignant neoplasm of kidney, except renal pelvis		C3_KIDNEY_CLEAR_CELL_CARCINOMA|C3_KIDNEY_PAPILLARYADENO					C64	1890	1890					C64		ANY		3
C3_RENAL_PELVIS	Malignant neoplasm of renal pelvis							C65	1891	1891					C65		ANY		3
C3_URETER	Malignant neoplasm of ureter							C66	189[2-3]	1892					C66		ANY		3
C3_BLADDER	Malignant neoplasm of bladder							C67	188	188					C67		ANY		3
C3_URINARY_TRACT_NAS	Malignant neoplasm of other and unspecified urinary organs							C68	189[4-9]	1899					C68		ANY		3
CD2_BENIGN_COLON	Benign neoplasm: Colon		CD2_BENIGN_CAECUM|CD2_BENIGN_APPENDIX|CD2_BENIGN_ASCENDING_COLON|CD2_BENIGN_TRANSVERSE_COLON|CD2_BENIGN_DESCENDING_COLON|CD2_BENIGN_SIGMOID_COLON|CD2_BENIGN_COLON_NOS
CD2_BENIGN_CAECUM	Benign neoplasm: Caecum				D120	$!$	21132	D120	$!$	21132
CD2_BENIGN_APPENDIX	Benign neoplasm: Appendix				D121	$!$	21131	D121	$!$	21131
CD2_BENIGN_ASCENDING_COLON	Benign neoplasm: Ascending colon				D122	$!$	21133	D122	$!$	21133
CD2_BENIGN_TRANSVERSE_COLON	Benign neoplasm: Transverse colon				D123	$!$	21134	D123	$!$	21134
CD2_BENIGN_DESCENDING_COLON	Benign neoplasm: Descending colon				D124	$!$	21135	D124	$!$	21135
CD2_BENIGN_SIGMOID_COLON	Benign neoplasm: Sigmoid colon				D125	$!$	21136	D125	$!$	21136
CD2_BENIGN_COLON_NOS	Benign neoplasm: Colon, unspecified				D126	2113	21139	D126	2113	21139
CD2_BENIGN_RECTOSIGMOID_JUNC	Benign neoplasm: Rectosigmoid junction				D127	$!$	$!$	D127	$!$	$!$
CD2_BENIGN_RECTUM	Benign neoplasm: Rectum				D128	$!$	$!$	D128	$!$	$!$
CD2_INSITU_COLON	Carcinoma in situ of colon			!C3_COLON	D010	2303	$!$	D010	2303	$!$					C18		ANY		2
CD2_INSITU_RECTOSIGMOID	Carcinoma in situ of rectosigmoid junction				D011	$!$	$!$	D011	$!$	$!$
CD2_INSITU_RECTUM	Carcinoma in situ of rectum			!C3_RECTUM	D012	2304	$!$	D012	2304	$!$					C20		ANY		2
K11_IBD	Inflammatory bowel disease		K11_CROHN|K11_ULCER|K11_KELAIBD
K11_KELAIBD	IBD patients in KELA-register													208|209
K11_CROHN	Crohn disease				K50	555	5630	K50	555	5630
K11_ULCER	Ulcerative colitis				K51	556	5631|569	K51	556	5631|569		5564A								5564A
K11_CHOLANGI	Cholangitis (primary sclerosing, PSC)				K830	5761	5750[4-5]	K830	5761	5750[4-5]
Phenotype Code = Phenotype coding
Name = Phenotype name
Sex = sex-specific phenotype, 1, male; 2, female
Include = Phenotype codes included in definition
Conditions = conditions for inclusion in definition
HD = Hospital Discharge
ICD_10 = International Classification of Diseases version 10
ICD_9 = International Classification of Diseases version 9
ICD_8 = International Classification of Diseases version 8
COD = Cause Of Death
KELA_REIMB = Kela reimbursement code
CANC = Finnish Cancer Registry
CANC_TOPO = ICD-O-3 topography
CANC_MORPH = ICD-O-3 morphology
CANC_BEHAV = ICD-O-3 behaviour

## Sheet: Phenotypes_Site
Name	Anatomic location	Subanatomic location	HD_ICD_10	HD_ICD_9	HD_ICD_8	COD_ICD_10	COD_ICD_9	COD_ICD_8	CANC_TOPO	CANC_MORPH	CANC_BEHAV
Colorectal Cancer (CRC)	Right colon (Proximal colon)	Cecum	N/A	N/A	N/A	C180	1534	N/A	C180	ANY	3
Colorectal Cancer (CRC)	Right colon (Proximal colon)	Proximal colon	N/A	N/A	N/A	C182	1536	N/A	C182	ANY	3
Colorectal Cancer (CRC)	Right colon (Proximal colon)	Hepatic flexure	N/A	N/A	N/A	C183	1530	N/A	C183	ANY	3
Colorectal Cancer (CRC)	Right colon (Proximal colon)	Transverse colon	N/A	N/A	N/A	C184	1531	N/A	C184	ANY	3
Colorectal Cancer (CRC)	Left colon (Distal colon)	Splenic flexure	N/A	N/A	N/A	C185	1537	N/A	C185	ANY	3
Colorectal Cancer (CRC)	Left colon (Distal colon)	Distal colon	N/A	N/A	N/A	C186	1532	N/A	C186	ANY	3
Colorectal Cancer (CRC)	Left colon (Distal colon)	Sigmoid colon	N/A	N/A	N/A	C187	1533	N/A	C187	ANY	3
Colorectal Cancer (CRC)	Left colon (Distal colon)	Rectosigmoid junction	N/A	N/A	N/A	C19	1540	154	C19	ANY	3
Colorectal Cancer (CRC)	Rectum	Rectum	N/A	N/A	N/A	C20	1541	154	C20	ANY	3
Colorectal Cancer (CRC)	Unspecified or overlapping colon site	Appendix	N/A	N/A	N/A	C181	N/A	N/A	C181	ANY	3
Colorectal Cancer (CRC)	Unspecified or overlapping colon site	Overlapping sites of colon	N/A	N/A	N/A	C188	N/A	N/A	C188	ANY	3
Colorectal Cancer (CRC)	Unspecified or overlapping colon site	Colon unspecified	N/A	N/A	N/A	C189	1539	153	C189	ANY	3
Colorectal Cancer (CRC)	Unspecified or overlapping colon site	Appendix vermiformis (ICD9)	N/A	N/A	N/A	N/A	1535	N/A	N/A	N/A	N/A
Colorectal Cancer (CRC)	Unspecified or overlapping colon site	Other specified sites of large intestine (ICD9)	N/A	N/A	N/A	N/A	1538	N/A	N/A	N/A	N/A
HGD adenoma of Colorectum	Right colon (Proximal colon)	Cecum	N/A	N/A	N/A	N/A	N/A	N/A	C180|D120	ANY	2
HGD adenoma of Colorectum	Right colon (Proximal colon)	Proximal colon	N/A	N/A	N/A	N/A	N/A	N/A	C182|D122	ANY	2
HGD adenoma of Colorectum	Right colon (Proximal colon)	Hepatic flexure	N/A	N/A	N/A	N/A	N/A	N/A	C183	ANY	2
HGD adenoma of Colorectum	Right colon (Proximal colon)	Transverse colon	N/A	N/A	N/A	N/A	N/A	N/A	C184|D123	ANY	2
HGD adenoma of Colorectum	Left colon (Distal colon)	Splenic flexure	N/A	N/A	N/A	N/A	N/A	N/A	C185	ANY	2
HGD adenoma of Colorectum	Left colon (Distal colon)	Distal colon	N/A	N/A	N/A	N/A	N/A	N/A	C186|D124	ANY	2
HGD adenoma of Colorectum	Left colon (Distal colon)	Sigmoid colon	N/A	N/A	N/A	N/A	N/A	N/A	C187|D125	ANY	2
HGD adenoma of Colorectum	Left colon (Distal colon)	Rectosigmoid junction	D011	N/A	N/A	D011	N/A	N/A	C19|D127	ANY	2
HGD adenoma of Colorectum	Rectum	Rectum	D012	N/A	N/A	D012	2304	N/A	C20|D128	ANY	2
HGD adenoma of Colorectum	Unspecified or overlapping colon site	Appendix	D010	N/A	N/A	D010	2303A	2303	C181|D121	ANY	2
HGD adenoma of Colorectum	Unspecified or overlapping colon site	Overlapping sites of colon	N/A	N/A	N/A	N/A	N/A	N/A	C188	ANY	2
HGD adenoma of Colorectum	Unspecified or overlapping colon site	Colon unspecified	N/A	N/A	N/A	D010	2303	N/A	C189|D126	ANY	2
HGD adenoma of Colorectum	Unspecified or overlapping colon site	Appendix vermiformis (ICD9)	N/A	N/A	N/A	N/A	N/A	N/A	N/A	N/A	2
Colorectal Adenoma	Right colon (Proximal colon)	Cecum	D120	N/A	21132	D120	N/A	21132	C180|D120	ANY	0|1
Colorectal Adenoma	Right colon (Proximal colon)	Proximal colon	D122	N/A	21133	D122	N/A	21133	C182|D122	ANY	0|1
Colorectal Adenoma	Right colon (Proximal colon)	Hepatic flexure	N/A	N/A	N/A	N/A	N/A	N/A	C183	N/A	0|1
Colorectal Adenoma	Right colon (Proximal colon)	Transverse colon	D123	N/A	21134	D123	N/A	21134	C184|D123	ANY	0|1
Colorectal Adenoma	Left colon (Distal colon)	Splenic flexure	N/A	N/A	N/A	N/A	N/A	N/A	C185	ANY	0|1
Colorectal Adenoma	Left colon (Distal colon)	Distal colon	D124	N/A	21135	D124	N/A	21135	C186|D124	ANY	0|1
Colorectal Adenoma	Left colon (Distal colon)	Sigmoid colon	D125	N/A	21136	D125	N/A	21136	C187|D125	ANY	0|1
Colorectal Adenoma	Left colon (Distal colon)	Rectosigmoid junction	D127	N/A	N/A	D127	N/A	N/A	C19|D127	ANY	0|1
Colorectal Adenoma	Rectum	Rectum	D128|D375	N/A	N/A	D128|D375	N/A	N/A	C20|D128|D375	ANY	0|1
Colorectal Adenoma	Unspecified or overlapping colon site	Appendix	D121|D373	N/A	21131	D121|D373	N/A	21131	C181|D121|D373	ANY	0|1
Colorectal Adenoma	Unspecified or overlapping colon site	Overlapping sites of colon	N/A	N/A	N/A	N/A	N/A	N/A	C188	ANY	0|1
Colorectal Adenoma	Unspecified or overlapping colon site	Colon unspecified	D126|D374	2113	21139	D126|D374	2113	21139	C189|D126|D374	ANY	0|1
HGD = High Grade Dysplasia
HD = Hospital Discharge
ICD_10 = International Classification of Diseases version 10
ICD_9 = International Classification of Diseases version 9
ICD_8 = International Classification of Diseases version 8
COD = Cause Of Death
CANC = Finnish Cancer Registry
CANC_TOPO = ICD-O-3 topography
CANC_MORPH = ICD-O-3 morphology
CANC_BEHAV = ICD-O-3 behaviour

## Sheet: Surgical_FinnGen
Code Set	Code	Name
NOM	JFB20	Ileocaecal resection
NOM	JFB21	Laparoscopic ileocaecal resection
NOM	JFB30	Right hemicolectomy
NOM	JFB31	Laparoscopic right hemicolectomy
NOM	JFB33	Other resection comprising small intestine and colon
NOM	JFB34	Other laparoscopic resection comprising small intestine and colon
NOM	JFB40	Resection of transverse colon
NOM	JFB41	Laparoscopic resection of transverse colon
NOM	JFB43	Left hemicolectomy
NOM	JFB44	Laparoscopic left hemicolectomy
NOM	JFB46	Resection of sigmoid colon
NOM	JFB47	Laparoscopic resection of sigmoid colon
NOM	JFB50	Other resection of colon
NOM	JFB51	Other laparoscopic resection of colon
NOM	JFB53	Resection of sigmoid colon with partial proctectomy
NOM	JFB54	Laparoscopic resection of sigmoid colon with partial proctectomy
NOM	JFB60	Resection of sigmoid colon with end colostomy
NOM	JFB61	Laparoscopic resection of sigmoid colon with end colostomy and closure of distal stump
NOM	JFB63	Other resection of colon with proximal colostomy and closure of distal stump
NOM	JFB64	Other laparoscopic resection of colon with proximal colostomy and closure of distal stump
NOM	JFH	Total colectomy
NOM	JFH00	Total colectomy and ileorectal anastomosis
NOM	JFH01	Laparoscopic colectomy with ileorectal anastomosis
NOM	JFH10	Total colectomy and ileostomy
NOM	JFH11	Laparoscopic colectomy
NOM	JFH20	Proctocolectomy and ileostomy
NOM	JFH30	Total colectomy, mucosal proctectomy and ileoanal anastomosis without ileostomy
NOM	JFH31	Laparoscopic total colectomy, mucosal proctectomy and ileoanal anastomosis without ileostomy
NOM	JFH33	Total colectomy, mucosal proctectomy, ileoanal anastomosis and ileostomy
NOM	JFH40	Proctocolectomy and continent ileostomy
NOM	JFH96	Other total colectomy
NOM	JGB	Excision of rectum
FHL	6403	Ileocaecal resection
FHL	6404	Right hemicolectomy
FHL	6405	Left hemicolectomy
FHL	6406	Unspecified resection of colon
FHL	6407	Colectomy and ileorectostomy
FHL	6408	Colectomy and ileostomy
FHL	6410	Panproctocolectomy and ileostomy
FHL	6434	Anterior resection of rectum
FHL	6435	Abdominoperineal resection of rectum and colostomy
FHL	6436	Trans-sacral resection of rectum
FHL	6437	Resection of rectum and sphincter-sparing pull-through anastomosis
NOM = Nomesco
FHL = Finnish Hospital League

## Sheet: Colonoscopy_FinnGen
Code Set	Code	Name
NOM	UJF30	Ileoscopy through colon
NOM	UJF32	Colonoscopy
FHL	1370	Colonoscopy, whole colon
FHL	1381	Colonoscopy and polyp removal
FHL	1382	Colonoscopy and coagulation
FHL	1383	Colonoscopy and other therapeutic procedure
FHL	1542	Lower gastrointestinal endoscopy
OP	SPAT1131	Colonoscopy
NOM = Nomesco
FHL = Finnish Hospital League
OP = Outpatient operations
