# Supplementary material for: Genome-wide polygenic risk scores for colorectal cancer have implications for risk-based screening
Source: Br J Cancer. 2024 Jan 3;130(4):651–9. doi: 10.1038/s41416-023-02536-z (PMC10876651; doi:10.1038/s41416-023-02536-z)
Supplement: Supplementary file 3 — Supplementary Data 2 [file 41416_2023_2536_MOESM3_ESM.xlsx]

## Sheet: Colorectal cancer
	All				Men				Women
PRS	HR (95% CI)	p	N cases/controls		HR (95% CI)	p	N cases/controls		HR (95% CI)	p	N cases/controls
Colorectal cancer
0–20	0.56 (0.52–0.61)	1.48 × 10-48			0.51 (0.45–0.56)	1.61 × 10-36			0.63 (0.56–0.70)	7.56 × 10-16
20–80	1 (reference)				1 (reference)				1 (reference)
80–99	1.96 (1.87–2.06)	1.17 × 10-154			2.01 (1.88–2.14)	1.63 × 10-96			1.93 (1.79–2.08)	1.18 × 10-62
99–100	3.79 (3.34–4.30)	1.19 × 10-95			3.87 (3.28–4.57)	4.13 × 10-58			3.62 (2.98–4.40)	7.84 × 10-38
Per 1 SD change	1.64 (1.60–1.68)	< 1.00 × 10-300	7625/446108		1.69 (1.64–1.75)	2.08 × 10-265	4380/194735		1.57 (1.52–1.63)	6.44 × 10-147	3245/251373
Colon cancer
0–20	0.62 (0.56–0.68)	3.25 × 10-22			0.56 (0.48–0.64)	4.58 × 10-17			0.68 (0.59–0.78)	5.54 × 10-8
20–80	1 (reference)				1 (reference)				1 (reference)
80–99	2 (1.87–2.13)	1.93 × 10-95			2.02 (1.85–2.21)	8.13 × 10-55			2.00 (1.81–2.20)	3.97 × 10-44
99–100	3.83 (3.25–4.53)	2.76 × 10-56			4.21 (3.38–5.23)	3.71 × 10-38			3.34 (2.57–4.34)	1.35 × 10-19
Per 1 SD change	1.61 (1.56–1.66)	1.18 × 10-219	4459/445757		1.67 (1.61–1.74)	1.89 × 10-140	2421/194502		1.54 (1.48–1.61)	1.86 × 10-84	2038/251255
Rectal cancer
0–20	0.48 (0.42–0.55)	5.11 × 10-27			0.44 (0.37–0.52)	3.69 × 10-20			0.54 (0.44–0.66)	4.27 × 10-9
20–80	1 (reference)				1 (reference)				1 (reference)
80–99	1.99 (1.83–2.15)	2.01 × 10-62			2.08 (1.88–2.30)	2.05 × 10-45			1.87 (1.64–2.14)	3.47 × 10-20
99–100	4.16 (3.42–5.06)	7.84 × 10-46			3.92 (3.02–5.08)	7.36 × 10-25			4.52 (3.34–6.14)	2.83 × 10-22
Per 1 SD change	1.72 (1.66–1.78)	5.11 × 10-185	2872/445273		1.76 (1.68–1.85)	6.02 × 10-126	1785/194226		1.66 (1.57–1.77)	6.25 × 10-63	1087/251047
Proximal colon cancer
0–20	0.70 (0.62–0.80)	4.00 × 10-8			0.64 (0.53–0.76)	5.74 × 10-7			0.77 (0.64–0.92)	3.85 × 10-3
20–80	1 (reference)				1 (reference)				1 (reference)
80–99	1.83 (1.67–2.01)	2.25 × 10-38			1.79 (1.58–2.03)	9.02 × 10-20			1.89 (1.65–2.16)	1.79 × 10-20
99–100	3.04 (2.36–3.91)	5.16 × 10-18			2.98 (2.11–4.21)	5.80 × 10-10			3.19 (2.22–4.58)	3.63 × 10-10
Per 1 SD change	1.49 (1.43–1.55)	6.07 × 10-82	2357/445082		1.49 (1.41–1.58)	4.40 × 10-45	1256/194083		1.48 (1.40–1.57)	6.75 × 10-39	1101/250999
Distal colon cancer
0–20	0.47 (0.40–0.55)	6.80 × 10-22			0.43 (0.35–0.53)	5.14 × 10-16			0.52 (0.40–0.66)	8.50 × 10-8
20–80	1 (reference)				1 (reference)				1 (reference)
80–99	2.28 (2.09–2.50)	1.49 × 10-72			2.30 (2.06–2.58)	9.72 × 10-47			2.32 (2.00–2.68)	1.78 × 10-29
99–100	4.3 (3.42–5.40)	7.90 × 10-36			4.56 (3.43–6.06)	1.86 × 10-25			3.74 (2.53–5.52)	3.54 × 10-11
Per 1 SD change	1.83 (1.76–1.91)	5.70 × 10-179	2242/445005		1.87 (1.78–1.97)	3.81 × 10-120	1391/194043		1.78 (1.66–1.90)	9.15 × 10-63	851/250962
Unspecified / overlapping sites colorectal cancer
0–20	0.67 (0.55–0.80)	2.19 × 10-5			0.65 (0.49–0.85)	1.52 × 10-3			0.68 (0.52–0.89)	4.37 × 10-3
20–80	1 (reference)				1 (reference)				1 (reference)
80–99	1.63 (1.42–1.88)	7.09 × 10-12			1.67 (1.37–2.04)	3.72 × 10-7			1.62 (1.33–1.97)	2.12 × 10-6
99-100	2.95 (2.00–4.34)	4.33 × 10-8			3.24 (1.89–5.54)	1.87 × 10-5			2.53 (1.42–4.51)	1.69 × 10-3
Per 1 SD change	1.40 (1.32–1.49)	2.08 × 10-27	1044/444973		1.47 (1.35–1.60)	3.50 × 10-18	522/194030		1.34 (1.23–1.46)	2.08 × 10-11	522/250943

## Sheet: Colorectal adenoma
	All				Men				Women
PRS	HR (95% CI)	p	N cases/controls		HR (95% CI)	p	N cases/controls		HR (95% CI)	p	N cases/controls
Colorectal adenoma
0–20	0.69 (0.66–0.71)	2.00 × 10-94			0.66 (0.63–0.70)	3.58 × 10-56			0.71 (0.68–0.75)	3.69 × 10-40
20–80	1 (reference)				1 (reference)				1 (reference)
80–99	1.49 (1.45–1.54)	1.78 × 10-177			1.50 (1.45–1.56)	1.16 × 10-93			1.49 (1.43–1.55)	2.75 × 10-87
99–100	2.37 (2.19–2.57)	4.15 × 10-96			2.28 (2.02–2.56)	3.68 × 10-43			2.51 (2.24–2.81)	1.67 × 10-57
Per 1 SD change	1.34 (1.32–1.36)	< 1.00 × 10-300	27562/426171		1.35 (1.32–1.37)	1.46 × 10-266	13951/185164		1.34 (1.31–1.36)	1.53 × 10-246	13611/241007
Proximal colon adenoma
0–20	0.66 (0.62–0.70)	6.86 × 10-38			0.63 (0.57–0.69)	2.47 × 10-23			0.69 (0.63–0.76)	3.44 × 10-16
20–80	1 (reference)				1 (reference)				1 (reference)
80–99	1.62 (1.55–1.70)	1.48 × 10-89			1.66 (1.55–1.77)	8.86 × 10-50			1.60 (1.50–1.71)	6.98 × 10-43
99–100	2.70 (2.36–3.10)	1.62 × 10-46			2.87 (2.37–3.46)	8.46 × 10-28			2.59 (2.13–3.15)	1.60 × 10-21
Per 1 SD change	1.40 (1.37–1.43)	9.18 × 10-228	9166/425759		1.43 (1.39–1.47)	1.27 × 10-127	4569/184911		1.38 (1.34–1.42)	1.32 × 10-103	4597/240848
Distal colon adenoma
0–20	0.67 (0.63–0.72)	5.22 × 10-35			0.65 (0.59–0.71)	1.40 × 10-21			0.70 (0.64–0.76)	5.63 × 10-15
20–80	1 (reference)				1 (reference)				1 (reference)
80–99	1.63 (1.55–1.71)	1.67 × 10-89			1.64 (1.54–1.75)	4.38 × 10-49			1.62 (1.51–1.74)	4.50 × 10-43
99–100	2.60 (2.26–2.98)	6.10 × 10-41			2.53 (2.07–3.08)	3.45 × 10-20			2.74 (2.25–3.33)	7.12 × 10-24
Per 1 SD change	1.40 (1.37–1.43)	1.52 × 10-224	9098/425713		1.40 (1.36–1.44)	8.25 × 10-117	4707/184897		1.41 (1.36–1.45)	5.56 × 10-111	4391/240816
Rectal adenoma
0–20	0.65 (0.60–0.71)	1.00 × 10-24			0.63 (0.56–0.70)	8.31 × 10-16			0.68 (0.61–0.77)	1.53 × 10-10
20–80	1 (reference)				1 (reference)				1 (reference)
80–99	1.66 (1.57–1.77)	7.31 × 10-61			1.69 (1.56–1.84)	4.69 × 10-35			1.64 (1.50–1.79)	6.44 × 10-28
99–100	2.74 (2.29–3.27)	4.80 × 10-29			2.45 (1.89–3.17)	1.04 × 10-11			3.09 (2.42–3.93)	7.02 × 10-20
Per 1 SD change	1.43 (1.39–1.47)	9.76 × 10-154	5551/426013		1.44 (1.39–1.49)	4.94 × 10-85	2906/185077		1.42 (1.37–1.48)	1.39 × 10-71	2645/240936
Unspecified / overlapping sites colorectal adenoma
0–20	0.63 (0.59–0.66)	2.67 × 10-59			0.62 (0.57–0.67)	3.95 × 10-34			0.63 (0.58–0.69)	3.16 × 10-27
20–80	1 (reference)				1 (reference)				1 (reference)
80–99	1.58 (1.52–1.65)	1.42 × 10-102			1.58 (1.50–1.68)	5.31 × 10-56			1.58 (1.49–1.68)	5.11 × 10-49
99–100	3.01 (2.69–3.36)	3.89 × 10-82			3.02 (2.59–3.52)	1.50 × 10-45			3.04 (2.58–3.58)	6.95 × 10-40
Per 1 SD change	1.42 (1.40–1.45)	4.34 × 10-316	11848/425854		1.42 (1.39–1.46)	1.48 × 10-172	6328/184976		1.42 (1.38–1.46)	2.93 × 10-147	5520/240878
